# Supplementary material for: Influence of oral administration of kukoamine A on blood pressure in a rat hypertension model
Source: PLoS One. 2022 May 6;17(5):e0267567. doi: 10.1371/journal.pone.0267567 (PMC9075663; doi:10.1371/journal.pone.0267567)
Supplement: S1 Dataset — (XLSX) [file pone.0267567.s001.xlsx]

## Sheet: Rat weights
Rat	Day -14	Day -11	Day -7	Day -4	Day 1	Day 4	Day 8	Day 11	Day 15	Day 18	Day 22	Day 25	Day 29	Day 32	Day 36	Day 39	Day 43
WKY1	121.97	134.51	153.97	172.28	197.53	209	221.44	232.57	246.22	257.72	266.54	274.17	281.54	288.41	292.53	297.38	299.84
WKY2	132.8	131.62	162.2	180.01	195	205.71	215.73	225.25	239.3	246.91	254.75	262.21	271.5	276.63	282.01	284.89	288.97
WKY3	130.13	133.43	161.38	179.82	195.94	206.19	218.67	225.06	237.34	246.48	254.31	263.77	268.26	274.64	280.87	283.83	287.19
WKY4	124.78	135.87	160.31	176.02	197	205.8	221.12	232.13	246.24	255.8	269.51	273.94	289.24	294.12	304.7	308.36	312.15
WKY5	125.42	130.95	156.82	171.76	197.81	212.02	227.8	237.73	245.5	254.88	266.44	270.91	284.63	292.2	297.28	309.03	318.24
WKY6	130.64	134.4	164.74	181.1	200.12	215.01	228.96	241.42	250.16	257.23	270.97	280.74	285.45	288.52	299.51	308.49	319.72
WKY7	119.3	117.1	146.45	155.02	174.88	180.28	190.89	199.86	211.34	218.34	222.43	231.17	235.24	241.26	239.99	242.12	251.02
WKY8	127.49	137.66	146.3	165.9	181.16	192.31	205.24	214.47	225.48	230.61	237.18	248.19	252.93	261.08	266.91	272.31	281.33
WKY9	138.96	141.89	172.88	187.82	206.5	214.63	229.32	238.03	248.75	252.54	256.58	264.11	278.9	279.51	282.05	284.07	290.03
WKY10	120.6	122.51	153.89	167.77	189.44	196.65	205.55	218.35	226.58	232.17	241.84	249.18	260.96	266.75	276.49	279.45	284.18
SHR1	128.09	142.23	167.99	181.56	200.75	208.1	221.21	229.15	237.39	243.37	256.98	262.96	272.38	273.88	284.9	287.38	294.04
SHR2	128.1	137.01	167.39	183.86	204.75	214.91	228.08	227.45	244.05	248.71	252.62	258.63	260.06	261.47	266.07	270.29	273.27
SHR3	126.01	132.67	165.23	182.17	203.97	215.18	227.68	234.92	250.64	255.69	263.76	269.25	275.63	279.31	288.21	289.71	294.63
SHR4	110.47	119.97	152.05	166.64	194.01	206.66	223.62	229.17	245.08	255.02	264.24	270.8	281.39	283.13	286.81	291.25	293.99
SHR5	128.99	138.26	174.39	194.17	215.98	226.84	237.78	242.05	257.39	266.62	278.78	286.28	293.36	299.2	305.85	310.27	316.92
SHR6	142.45	151.35	183.69	198.42	219.18	229.07	238.23	248.73	265.93	271.73	285.02	294.04	298.97	305.58	313.2	317.44	329.22
SHR7	141.01	153.27	181.86	195.6	213.51	222.25	228.88	237.35	250.13	252.04	264.84	268.38	275.17	279.41	285.62	288.77	297.91
SHR8	125.44	144.12	168.76	186.94	207.54	219.2	230.54	238.49	248.38	255.27
SHR9	138.78	151.99	173.55	191.32	209.12	219.66	234.11	238.84	251.51	256.36	267.16	271.97	280.46	286.22	285.3	293.87	296.96
SHR10	144.91	164.26	185.97	204.93	224.15	236.52	248.26	255.36	262.03	273	280.62	275.6	282.19	292.47	301.55	300.87	304.84
SHR11	124.85	137.26	166.04	183.2	204.14	212.81	225.56	238.77	253.14	258.71	271.7	279.38	290.1	294.8	296.8	303.43	312.61
SHR12	124.21	138.89	170.11	188.34	208.38	219.59	229.82	234.19	243.69	247.13	256.17	260.03	267.31	271.93	276.05	277.94	282.67
SHR13	119.75	128.63	161.77	182.69	205.96	212.08	232.01	236.43	248.54	253.49	263.48	268.62	278	283.91	289.41	294.13	303.04
SHR14	124.39	135.14	165.46	181.03	202.99	211.71	232.14	238.69	247.45	253.57	263.66	268.01	279.06	279.47	287.96	291.46	296.33
SHR15	117.19	134.56	160.6	177.77	200.36	213.37	226.83	233.42	246.12	252.41	262.57	265.65	272.26	276.52	280.59	281.04	288.79
SHR16	139.05	144.4	170	190.46	211.98	219	237.6	250.87	262.56	269.2	280.94	291.15	295.74	301.07	300.77	306.2	315.95
SHR17	132.3	146.69	170.97	186.85	203.96	209.78	225.26	236.77	245.87	246.33	256.36	261.55	270.97	276.98	282.73	289.91	297.56
SHR18	141.17	157.61	183.18	200.43	221.57	233.35	244.14	255.57	268.13	277.72	286.54	292.04	300.38	307.51	311.41	315.42	321.2
SHR19	138.15	152.54	179.33	196.9	219.57	232.81	247.74	254.5	269.22	274.93	286.59	292.85	303.05	302.62	307.5	313.65	318.58
SHR20	135.61	145.65	176.45	197.38	219.66	229.26	242.45	254.29	258.4	263.21	273.81	280.41	291.61	297.5	301.7	310.53	316.91
SHR21	121.18	128.53	163.43	180.42	202.94	215.26	231.24	239.26	248.95	255.38	267.92	272.71	284.24	287.85	292.69	294.71	299.87
SHR22	127.47	133.95	163.46	177.52	189.07	198.83	212.28	219.23	229.4	233	242.2	251.18	256.56	259.39	261.97	268.61	276.69
SHR23	126.56	140.82	164.93	184.46	210.46	221.59	232.8	242.19	256.63	261.84	271.83	277.29	285.46	286.99	293.17	297.58	300.28
SHR24	127.79	138.95	166.89	186.54	207.56	218.84	233.13	241.08	252.41	258.92	268.02	275.42	287.84	294.48	303.41	307.44	312.23
SHR25	122.76	134.18	164.44	181.26	200.69	211.37	223.49	226.85	240.57	248.04	259.13	265.82	274.14	275.67	281.81	286.73	293.6
SHR26	136.07	149.21	171.77	190.51	206.71	219.16	232.97	241.86	258.13	264.15	273.73	280.87	289.72	289.26	295.46	296.55	300.31
SHR27	143.16	155.7	182.72	197.91	215.59	225.77	236.51	243.67	255.6	260.05	269.36	274.94	279.9	285.64	289.44	286.7	294.17
SHR28	133.52	138.97	167.18	185.42	205.66	218.76	229.82	239.46	251.82	258	264.84	271.25	278.82	284.21	276.27	280.94	286.35
SHR29	140.72	156.01	185.18	202	222.93	230	247.47	258.59	262.86	271.34	282.15	289.12	291.86	298.86	299.71	307.93	312.48
SHR30	129.2	145.64	170.26	188.85	206.33	216.91	230.7	237.08	248.1	255.69	265.98	271.69	279.97	284.16	286.37	293.93	298.23

## Sheet: Rat food intake
	Day -14 to -8	Day -7 to 0	Day 1 to 7	Day 8 to 14	Day 15 to 21	Day 22 to 28	Day 29 to 35	Day 36 to 42				Day -14 to -8	Day -7 to 0	Day 1 to 7	Day 8 to 14	Day 15 to 21	Day 22 to 28	Day 29 to 35	Day 36 to 42
Rat	Intake/week										Rat	Intake/day
WKY1	106.99	117.51	110.04	113.14	110.56	110.84	104.26	106.61			WKY1	15.2843	16.7871	15.72	16.1629	15.7943	15.8343	14.8943	15.23
WKY2	104.21	121.89	110.59	101.44	102.52	109.14	105.74	95.33			WKY2	14.8871	17.4129	15.7986	14.4914	14.6457	15.5914	15.1057	13.6186
WKY3	104.09	120.19	106.97	109.73	103.84	108.96	108.6	102.48			WKY3	14.87	17.17	15.2814	15.6757	14.8343	15.5657	15.5143	14.64
WKY4	106.85	115.73	108.29	111.96	113.43	114.94	115.7	105.9			WKY4	15.2643	16.5329	15.47	15.9943	16.2043	16.42	16.5286	15.1286
WKY5	104.5	120.13	119.38	112.92	116.84	116.67	122.14	117.3			WKY5	14.9286	17.1614	17.0543	16.1314	16.6914	16.6671	17.4486	16.7571
WKY6	108.67	117.48	115.36	116.87	110.77	111.54	110.92	115.29			WKY6	15.5243	16.7829	16.48	16.6957	15.8243	15.9343	15.8457	16.47
WKY7	95.04	104.85	100.49	99.09	93.74	91.88	89.96	96.52			WKY7	13.5771	14.9786	14.3557	14.1557	13.3914	13.1257	12.8514	13.7886
WKY8	91.79	109.59	102.53	101.26	93.03	98.21	102.74	103.6			WKY8	13.1129	15.6557	14.6471	14.4657	13.29	14.03	14.6771	14.8
WKY9	109.68	125.98	114.43	112.19	100.91	115.7	106.23	103.39			WKY9	15.6686	17.9971	16.3471	16.0271	14.4157	16.5286	15.1757	14.77
WKY10	101.22	104.72	101.14	102.99	99.44	105.64	110.97	100.9			WKY10	14.46	14.96	14.4486	14.7129	14.2057	15.0914	15.8529	14.4143
SHR1	119.02	128.96	118.23	128.06	135.46	131.74	137.62	123.68			SHR1	17.0029	18.4229	16.89	18.2943	19.3514	18.82	19.66	17.6686
SHR2	113.83	122.45	134.19	130.05	109.91	121.21	113.58	107.03			SHR2	16.2614	17.4929	19.17	18.5786	15.7014	17.3157	16.2257	15.29
SHR3	111.61	120.63	120.26	126.47	123.87	131.55	133.78	124.65			SHR3	15.9443	17.2329	17.18	18.0671	17.6957	18.7929	19.1114	17.8071
SHR4	103.45	117.88	124.2	120.14	127	130.25	122.38	125.16			SHR4	14.7786	16.84	17.7429	17.1629	18.1429	18.6071	17.4829	17.88
SHR5	125.59	152.7	124.6	129.98	155.88	138.47	131.37	130.63			SHR5	17.9414	21.8143	17.8	18.5686	22.2686	19.7814	18.7671	18.6614
SHR6	124.83	128.64	113	125.71	136.57	132.23	131.37	134.81			SHR6	17.8329	18.3771	16.1429	17.9586	19.51	18.89	18.7671	19.2586
SHR7	123.92	127.2	115.21	113.53	110.89	116.48	119.46	116.38			SHR7	17.7029	18.1714	16.4586	16.2186	15.8414	16.64	17.0657	16.6257
SHR8	125.51	137.25	128.55	133.97	147.67						SHR8	17.93	19.6071	18.3643	19.1386	21.0957
SHR9	118.26	128.43	126.57	123.68	124.93	145.03	124.66	136.65			SHR9	16.8943	18.3471	18.0814	17.6686	17.8471	20.7186	17.8086	19.5214
SHR10	158.19	172.92	142.26	135.5	154.17	149.91	159.75	127.53			SHR10	22.5986	24.7029	20.3229	19.3571	22.0243	21.4157	22.8214	18.2186
SHR11	123.53	130.4	120.83	119.14	131.01	136.69	123.95	130.85			SHR11	17.6471	18.6286	17.2614	17.02	18.7157	19.5271	17.7071	18.6929
SHR12	121.14	162.45	127.67	115.87	115.51	125.89	120.95	121.6			SHR12	17.3057	23.2071	18.2386	16.5529	16.5014	17.9843	17.2786	17.3714
SHR13	108.11	136.06	140.45	122.2	121.58	127.81	127.23	128.39			SHR13	15.4443	19.4371	20.0643	17.4571	17.3686	18.2586	18.1757	18.3414
SHR14	118.12	133.33	138.72	111.43	126.98	133.47	121.85	131.02			SHR14	16.8743	19.0471	19.8171	15.9186	18.14	19.0671	17.4071	18.7171
SHR15	116.82	119.87	128.44	125.7	126.25	130.24	124.4	117.47			SHR15	16.6886	17.1243	18.3486	17.9571	18.0357	18.6057	17.7714	16.7814
SHR16	138.96	176.87	129.73	133.23	142.35	132.95	125.28	132.26			SHR16	19.8514	25.2671	18.5329	19.0329	20.3357	18.9929	17.8971	18.8943
SHR17	119.1	151.83	125.4	127.22	119.39	122.43	120.86	125.45			SHR17	17.0143	21.69	17.9143	18.1743	17.0557	17.49	17.2657	17.9214
SHR18	121.72	135.75	129.76	152.21	159.7	154.74	157.48	135.41			SHR18	17.3886	19.3929	18.5371	21.7443	22.8143	22.1057	22.4971	19.3443
SHR19	118.36	127.56	125.56	131.13	139.86	139.04	127.62	125.64			SHR19	16.9086	18.2229	17.9371	18.7329	19.98	19.8629	18.2314	17.9486
SHR20	120.45	130.59	126.04	140.38	130.83	135.97	129.74	136.88			SHR20	17.2071	18.6557	18.0057	20.0543	18.69	19.4243	18.5343	19.5543
SHR21	114.87	120.75	121.45	122.16	118.47	122.44	114.36	115.06			SHR21	16.41	17.25	17.35	17.4514	16.9243	17.4914	16.3371	16.4371
SHR22	118.19	117.36	114.21	110.17	116.63	107.85	96.95	116.13			SHR22	16.8843	16.7657	16.3157	15.7386	16.6614	15.4071	13.85	16.59
SHR23	116.64	132.5	127.95	125.81	130.72	134.41	127.86	132.39			SHR23	16.6629	18.9286	18.2786	17.9729	18.6743	19.2014	18.2657	18.9129
SHR24	105.24	120.94	113.97	124.52	118.88	128.86	127.76	123.61			SHR24	15.0343	17.2771	16.2814	17.7886	16.9829	18.4086	18.2514	17.6586
SHR25	118.9	127.65	129.8	133.04	141.28	145.38	123.16	135.1			SHR25	16.9857	18.2357	18.5429	19.0057	20.1829	20.7686	17.5943	19.3
SHR26	111.45	117.47	122.61	125.22	123.96	121.7	118.39	118.8			SHR26	15.9214	16.7814	17.5157	17.8886	17.7086	17.3857	16.9129	16.9714
SHR27	132.48	124.64	119	129.63	126.83	127.77	124.92	116.94			SHR27	18.9257	17.8057	17	18.5186	18.1186	18.2529	17.8457	16.7057
SHR28	114.84	154.42	133.66	131.73	136.54	141.76	119.19	137.51			SHR28	16.4057	22.06	19.0943	18.8186	19.5057	20.2514	17.0271	19.6443
SHR29	126.84	130.88	135.61	126.43	137.9	127.87	125.8	129.94			SHR29	18.12	18.6971	19.3729	18.0614	19.7	18.2671	17.9714	18.5629
SHR30	123.22	124.62	126.47	133.11	137.01	137.37	120.86	125.38			SHR30	17.6029	17.8029	18.0671	19.0157	19.5729	19.6243	17.2657	17.9114

## Sheet: Diastolic BP means
Diastolic BP (mm Hg)		Baseline
Treatment	Rat	Day 1	Day 4	Day 8	Day 11	Day 15	Day 18	Day 22	Day 25	Day 29	Day 32	Day 36	Day 39	Day 43
Control	WKY1	108	120	124.2	111.8	90.4	95	125	95.5	112	96.8571	110.5	124.5	103
Control	WKY2	121.571	112.375	111.833	104.667	123.6	107.857	118.667	87.8	93.5	93	86.6667	89	77
Control	WKY3	92.6	96.6667	114.833	99.5	107.6	83.1429	94	87	110.667	101.75	112.333	119.875	109.333
Control	WKY4	106.286	102.625	114.667	110	115.667	104.6	103.75	103.4	138.2	119.4	157.4	175	98.1667
Control	WKY5	105.6	104	99.4	101	115	100	113.4	91.6667	95	95	87	125	122
Control	WKY6	82.25	104	107.4	90	117.25	113.5	108.6	97.75	109.167	101	106.4	116.5	118.333
Control	WKY7	127.333	104.333	113	89.6667	98	87.5	85.3333	132	92	80.6667	109.8	80	107.667
Control	WKY8	94.6667	85.5	88	85.5	121.5	104.889	92.6667	80.3333	117.667	99.75	84	120.333	118.4
Control	WKY9	120	92.4286	93.5	108.818	115.625	107.4	128	70	126	93.6667	104	132.667	97.2
Control	WKY10	93.25	136	100.833	99.875	103.571	93.4444	109.125	88.625	94.0909	100.25	110.75	128.6	97.8
	Mean	105.156	105.793	106.767	100.083	110.821	99.7333	107.854	93.4075	108.829	98.134	106.885	121.147	104.89
	Std dev	13.8756	13.6012	10.5546	8.70059	10.1342	9.22759	13.4026	15.5875	14.7506	9.1842	19.8857	24.2175	12.7259
	n	10	10	10	10	10	10	10	10	10	10	10	10	10
	SEM	4.38785	4.30108	3.33765	2.75137	3.20472	2.91802	4.23828	4.92921	4.66454	2.9043	6.28843	7.65824	4.02428
Control	SHR1	133.364	130.182	139.925	128.852	147.75	135.5	146.111	149.8	150.714	150.2	136.1	134.364	163.571
Control	SHR2	100.333	129.4	144	142.8	151.727	159.909	140.889	137.083	144.286	144.857	168.222	167.333	172.5
Control	SHR3	122.154	126.25	149.818	129.4	162	122.286	132.3	142.125	129.4	138.5	134.111	139.571	162.4
Control	SHR4	121	124.571	139.182	104.5	134	133.833	125	142.111	127	124	143.6	153.556	159.5
Control	SHR5	113	126.2	134.222	133.143	127.091	125	151	137	141.8	146.818	152.143	158.7	146.167
Control	SHR6	130.625	123.125	138.111	102.714	144.818	125.5	142.667	145.125	133.143	130	152	117.6	145.5
Control	SHR7	145.2	151.125	133.5	149.333	156.556	162.833	171.714	130.286	179.2	177.286	160	155.5	153
Control	SHR8	127.6	145.875	143.5	138.5	122.2	144.4	166	167
Control	SHR9	113.875	118.833	129.875	137.167	140.25	143	133.429	143.2	134.875	130.5	141.4	157.667	129.667
Control	SHR10	141.4	149.933	132.833	114.444	124.898	138.778	129.6	145.8	143.143	147.667	141.2	122.483	161.714
	Mean	124.855	132.549	138.497	128.085	141.129	139.104	143.871	143.953	142.618	143.314	147.642	145.197	154.891
	Std dev	12.9825	11.2292	5.79482	15.076	13.0911	13.217	14.6076	9.27237	14.817	14.8053	10.6907	16.433	12.0819
	n	10	10	10	10	10	10	10	10	9	9	9	9	9
	SEM	4.10543	3.55098	1.83248	4.76745	4.13977	4.17957	4.61934	2.93218	4.939	4.93509	3.56356	5.47767	4.02731
KK5	SHR11	110.625	130.538	160.727	147.167	135.848	152	148.5	143.1	135.444	169.818	161.333	173.25	161.2
KK5	SHR12	123	115.727	159.583	173.667	118.8	149.875	136.556	160	140.375	151.375	153.571	192.167	141.833
KK5	SHR13	116.5	115.538	119.214	125.417	133.571	144.25	119.727	126.778	150.4	129.667	130	127.8	145.4
KK5	SHR14	153.2	129.5	129	110.3	129.583	148.571	146.778	139	131.333	160.571	166.556	163.7	168.25
KK5	SHR15	131.786	134.3	134	139.889	168.455	164.1	148.636	174.667	153.625	175.6	149.556	159.857	179
KK5	SHR16	125.25	130.417	145	128.929	140.182	165.2	161	161.125	163.9	155	144.5	142	175.143
KK5	SHR17	132	139	140.455	170.5	145.875	134.8	166	143.5	141	203.333	183.5	139.5	112
KK5	SHR18	131.308	129.182	122.5	114.571	145.538	149.545	125.1	138	160.6	156.714	140.75	156.167	137.556
KK5	SHR19	144.143	133.556	121.727	117.429	116.273	113.667	136.167	135.714	141.857	140.556	160.167	151.3	151.714
KK5	SHR20	127.545	146.636	134.909	139	139.667	163.333	139.857	161	156.25	168.667	170.8	179	184.25
	Mean	129.536	130.439	136.712	136.687	137.379	148.534	142.832	148.288	147.478	161.13	156.073	158.474	155.635
	Std dev	11.7483	8.95097	14.0901	20.9278	14.0919	14.7534	13.7446	14.2201	10.4624	19.2057	14.902	18.5288	21.1587
	n	10	10	10	10	10	10	10	10	10	10	10	10	10
	SEM	3.71515	2.83055	4.45567	6.61794	4.45624	4.66542	4.34642	4.49681	3.30849	6.07337	4.71243	5.85931	6.69096
KK10	SHR21	128.625	141.778	153.571	154	174.4	150.714	150.222	139.4	182.5	164.2	189.667	191	138.667
KK10	SHR22	106.125	137.143	146.6	130.8	156.6	141.5	143.071	168.818	152.182	161.3	154.75	155.778	177.333
KK10	SHR23	115.8	137.444	122.917	119.6	156	125.4	134.857	140.6	161.5	160.5	140.25	169.3	158.556
KK10	SHR24	136.214	144	127.083	131.727	138.375	132.167	146.5	160.556	156.9	177.667	177.727	162	157.444
KK10	SHR25	123.545	144.9	142.25	146.571	125	150.7	122.143	135.4	144.333	140.286	181.333	123.75	167.25
KK10	SHR26	126.222	137.333	135.25	151.875	124.7	102.111	140.875	169.8	113.333	136.5	146.4	137.333	145.667
KK10	SHR27	120.857	126.308	155.667	147.75	140.214	128.375	147.333	140.143	129	138	151.3	148.8	148.444
KK10	SHR28	125.364	122.222	150.727	123.714	119.75	130.533	141.143	143	145.875	178	142.429	158.875	144.25
KK10	SHR29	134.8	135.429	133.571	137.125	141.889	147.667	132.5	140.5	158.556	130.333	157.2	111.429	156.25
KK10	SHR30	152.5	132.714	131.833	144.875	138.1	164.556	138.833	161.833	142.286	138	167	136.714	124.8
	Mean	127.005	135.927	139.947	138.804	141.503	137.372	139.748	150.005	148.646	152.479	160.806	149.498	151.866
	Std dev	11.8861	6.90362	10.8746	11.3686	16.0354	16.6105	7.83791	12.8371	17.8601	16.9676	16.3916	21.9598	14.1254
	n	10	10	10	10	10	10	10	10	10	10	10	10	10
	SEM	3.75871	2.18312	3.43884	3.59506	5.07085	5.2527	2.47857	4.05944	5.64786	5.36562	5.18349	6.9443	4.46685

## Sheet: Systolic BP means
Systolic BP (mm Hg)		Baseline
Treatment	Rat	Day 1	Day 4	Day 8	Day 11	Day 15	Day 18	Day 22	Day 25	Day 29	Day 32	Day 36	Day 39	Day 43
Control	WKY1	161.143	148.75	177	164.2	144	155.143	187.5	155.5	166	155.286	163.5	174.4	150.5
Control	WKY2	167.286	176.875	162	159	174.6	155.286	163.667	145.6	147.5	149	135.667	137	142
Control	WKY3	143.8	153.333	173.833	149	154.6	130.714	134	130.25	159.333	146.25	127.667	165.625	174.667
Control	WKY4	161.286	157.875	161	162	166.167	170.2	167	161.4	193	178.8	217.6	231.4	156.167
Control	WKY5	155.4	182	160	156	176	155.75	172	167.333	158.333	151	149	180	163.5
Control	WKY6	143	166.25	168.4	143	176	171.75	174.2	152.75	173.667	151.8	164.2	180.5	187
Control	WKY7	170	158.333	156.6	127.667	139.125	131	134.167	147	149.714	127.667	126	132.75	147.333
Control	WKY8	136.667	138.75	138	156.75	178.25	160.222	153	155.667	175.333	166.25	161	144	178.6
Control	WKY9	172.75	168.857	153.125	164.364	177	164.8	187.667	154	197	162	181.5	176.667	157
Control	WKY10	119.25	145	168	154.875	154.857	151	158.75	150	149	162.75	159.25	187.8	166.4
	Mean	153.058	159.602	161.796	153.686	164.06	154.587	163.195	151.95	166.888	155.08	158.538	171.014	162.317
	Std dev	16.1688	13.1892	10.6325	10.7295	14.0278	13.4747	17.9489	9.46956	16.8158	12.9923	25.8933	27.4268	13.7405
	n	10	10	10	10	10	10	10	10	10	10	10	10	10
	SEM	5.11303	4.1708	3.36229	3.39298	4.43599	4.26106	5.67593	2.99454	5.31761	4.10852	8.18819	8.6731	4.34511
Control	SHR1	180.818	178.364	180.628	189.121	199.667	187.5	196	181.2	208.429	203.1	186.9	200.182	224.571
Control	SHR2	157.833	188.2	200.375	175.8	204.455	213.909	193	163.5	195.571	218.571	185.667	212.333	220.5
Control	SHR3	168.923	179.25	206.455	183.2	204	179	185.5	196.75	187	210.833	212.667	194.714	212.2
Control	SHR4	181.6	197.857	183.455	178.667	180.667	201.833	186.143	199.333	189.375	199.2	196.2	190.667	201
Control	SHR5	177.333	177.4	194.222	197.429	177.455	183.3	196.5	199	209.4	203.636	208.143	206.2	185.333
Control	SHR6	192.875	188.25	194.556	171.429	196.182	175.375	203.333	206	204	191.143	200.833	182.4	186.75
Control	SHR7	203.6	213.75	178.2	200.556	188.667	208.333	218.429	182.429	218.2	209.429	199.125	213	207.857
Control	SHR8	192.8	208.5	188	191.375	179.8	191	192.25	204.25
Control	SHR9	155.625	177	196.375	197.417	189.125	201.8	178.571	200.5	186	210.125	201.2	204.556	185.333
Control	SHR10	208.6	208.333	185.833	190	182.055	204	192.4	191.4	203.714	206	172.8	160.202	198.429
	Mean	182.001	191.69	190.81	187.499	190.207	194.605	194.213	192.436	200.188	205.782	195.948	196.028	202.442
	Std dev	16.9795	13.6404	8.61584	9.39657	9.74872	12.4819	10.3553	12.5004	10.6334	7.38404	11.6105	15.8011	14.1035
	n	10	10	10	10	10	10	10	10	9	9	9	9	9
	SEM	5.36939	4.31348	2.72457	2.97146	3.08282	3.94713	3.27462	3.95299	3.54447	2.46135	3.87017	5.26703	4.70117
KK5	SHR11	158.5	182.154	210.364	200.167	190.111	200.714	206.1	199.7	200.222	218.455	192.833	227.25	216.2
KK5	SHR12	163.8	184.182	195.833	211.778	181.5	190.875	186.222	175.143	212.125	201.75	192.286	205.833	193.833
KK5	SHR13	162.429	165.385	182.214	175.083	192.143	197.125	173.545	189.333	212.6	175.222	190.2	205.9	183.1
KK5	SHR14	204.6	175.2	187.857	197.4	184	204.429	188.333	185	186.25	222.286	215.111	222.4	209.75
KK5	SHR15	181.643	195.3	193.727	200.667	200.545	209.1	204.182	207.333	218.5	221.4	208.778	217.286	227.714
KK5	SHR16	186.667	187.333	193.2	176.929	198.636	218.7	198.667	211	204.1	211.429	201	212.286	215.143
KK5	SHR17	187	170.4	196.818	206.8	198.25	182	191.5	191.875	209.857	232.333	213.5	219.25	202.4
KK5	SHR18	186.538	184.182	187	165.143	212.308	202.636	203.5	206.462	211.6	210.857	202	212.083	195.889
KK5	SHR19	193.5	201.111	196.727	183	177.636	195.5	193	200	211.857	210.889	216.917	209.7	222.143
KK5	SHR20	216.727	199.818	188.182	194	195.222	214.667	200.857	210.2	219.75	215.333	217.7	227	225.125
	Mean	184.14	184.506	193.192	191.097	193.035	201.575	194.591	197.605	208.686	211.995	205.032	215.899	209.13
	Std dev	17.7122	11.3651	7.34976	14.4659	9.75884	10.4196	9.61188	11.34	9.2835	14.5633	10.2263	7.58177	14.1041
	n	10	10	10	10	10	10	10	10	10	10	10	10	10
	SEM	5.60108	3.59395	2.3242	4.57453	3.08602	3.29495	3.03954	3.58602	2.9357	4.60533	3.23383	2.39757	4.46009
KK10	SHR21	181	194.556	194.286	196	214.4	187.286	204.111	209.8	214	216.6	228.167	225.333	171.667
KK10	SHR22	171.875	202.857	195.2	182.2	204.5	198.917	204.929	210.455	203.909	200.8	211.625	209.556	227
KK10	SHR23	152.4	193.222	179.75	167.6	196.7	179.5	179.571	185	200	192.333	188.5	204.6	200.444
KK10	SHR24	193.857	195.5	191.5	189.455	197.625	196.333	205.75	209.556	217.9	231	233	199	203.778
KK10	SHR25	182	196	198.5	192.143	190.125	202.7	186.714	197.2	215.167	207.714	214.167	201	218.5
KK10	SHR26	161.444	201.667	180.125	182.875	174	167.111	189.25	195.2	172.444	188.167	189.8	194.333	194
KK10	SHR27	187.714	196.538	204.667	210.375	200.857	184.25	200	177.571	169.818	198.5	194.2	205.5	197.111
KK10	SHR28	167.455	193.444	194.545	195.286	171.5	185.533	191.857	206	200.125	221.6	198.143	207.625	193.375
KK10	SHR29	194.6	199	187.286	191.375	198.333	203.111	193	195	216.444	182	225.6	195.857	216.5
KK10	SHR30	191.25	205.286	184	198.875	197.7	202.111	184	201.667	202	202.889	205	193	177.4
	Mean	178.36	197.807	190.986	190.618	194.574	190.685	193.918	198.745	201.181	204.16	208.82	203.58	199.978
	Std dev	13.7797	3.98216	7.69354	10.8359	12.427	11.3548	8.86049	10.5052	16.4087	14.5725	15.4725	9.02616	16.6125
	n	10	10	10	10	10	10	10	10	10	10	10	10	10
	SEM	4.35754	1.25927	2.43291	3.42661	3.92976	3.59072	2.80193	3.32203	5.18889	4.60824	4.89284	2.85432	5.25332

## Sheet: Mean arterial BP
Mean arterial BP (mm Hg)		Baseline
Treatment	Rat	Day 1	Day 4	Day 8	Day 11	Day 15	Day 18	Day 22	Day 25	Day 29	Day 32	Day 36	Day 39	Day 43
Control	WKY1	125.429	129.25	141.4	129	107.8	114.714	145.5	115	129.5	116.143	128	140.7	118.25
Control	WKY2	136.429	133.5	128.167	122.333	140.4	123.429	133.333	106.8	111.25	111	103	105	98
Control	WKY3	109.2	115.333	134.167	115.667	122.8	98.7143	107	101	126.667	116.25	117.333	134.625	130.833
Control	WKY4	124.286	120.75	129.667	126.8	132.167	126	124.5	122.6	156	138.8	177	193.6	117.167
Control	WKY5	121.8	129.6	119.2	119	135	118	132.8	116.667	115.667	113.5	107	143	135.5
Control	WKY6	102.25	124.5	127.4	107	136.5	132.5	130	115.75	130.333	117.8	125.4	137.25	141
Control	WKY7	141.333	122	127.4	102	111.375	101.5	101.167	137	110.857	96	114.8	97.25	120.667
Control	WKY8	108.333	103	104.5	109	140	123	112.333	105	136.5	121.75	109.5	128	138.4
Control	WKY9	137.5	117.714	112.875	126.909	135.75	126.1	147.667	97.5	149.667	116.333	129.5	146.667	116.8
Control	WKY10	101.5	139	122.833	118	120.286	112.222	125.25	108.625	112	120.75	126.75	148	120.2
	Mean	120.806	123.465	124.761	117.571	128.208	117.618	125.955	112.594	127.844	116.833	123.828	137.409	123.682
	Std dev	14.0922	9.70434	10.0067	8.71317	11.256	10.3983	14.6047	10.9424	15.2233	10.0161	19.8338	24.8129	12.2778
	n	10	10	10	10	10	10	10	10	10	10	10	10	10
	SEM	4.45635	3.06878	3.1644	2.75535	3.55947	3.28822	4.61842	3.46028	4.81402	3.16736	6.27201	7.84652	3.88258
Control	SHR1	148.818	146	153.542	148.987	164.833	152.5	162.444	160	169.714	167.5	152.8	155.909	183.643
Control	SHR2	119.167	148.8	162.5	153.6	169	177.545	158	145.583	161	169.143	173.778	182	188.25
Control	SHR3	137.462	143.5	168.364	147.1	175.833	140.857	149.6	160	148.2	162.167	160.111	157.571	178.8
Control	SHR4	140.8	148.714	153.727	129	149.222	156.167	144.857	160.889	147.5	148.8	160.6	165.667	173
Control	SHR5	134.25	142.9	153.889	154.286	143.545	144	165.875	157.167	164.2	165.364	170.429	174.1	159
Control	SHR6	151	144.375	156.556	125.286	161.636	141.75	162.556	165.125	156.571	150	168	138.8	159
Control	SHR7	164.3	171.75	148.1	166	166.889	177.833	187	147.429	192	187.714	172.875	174.5	170.857
Control	SHR8	149	166.375	158.25	155.75	141.2	159.6	174.5	179.125
Control	SHR9	127.375	137.833	151.625	156.917	156.375	162.4	148	161.9	151.5	156.875	160.9	173	148
Control	SHR10	163.4	169.067	150.25	139.444	144.171	160.333	150	160.6	163	166.778	151.4	135.903	173.571
	Mean	143.557	151.931	155.68	147.637	157.271	157.299	160.283	159.782	161.521	163.816	163.432	161.939	170.458
	Std dev	13.8739	11.657	5.74227	12.1862	11.5531	12.5912	12.5337	8.77624	12.9301	11.0126	7.81233	15.3227	12.2167
	n	10	10	10	10	10	10	10	10	9	9	9	9	9
	SEM	4.3873	3.68627	1.81587	3.85362	3.65342	3.98169	3.9635	2.77529	4.31004	3.67088	2.60411	5.10757	4.07224
KK5	SHR11	126.125	147.385	177	164.5	154.182	167.857	167.4	161.6	156.778	185.636	171.333	191	179
KK5	SHR12	136.2	138.182	171.417	186.111	139.6	163.25	152.889	164.714	164.125	167.875	166.286	196.5	158.833
KK5	SHR13	131.429	131.846	139.857	141.583	152.714	161.625	137.273	147.333	170.8	144.444	150	153.5	157.7
KK5	SHR14	170	144.5	148.286	139	147.5	166.857	160.222	154	149.333	180.714	182.556	183	181.75
KK5	SHR15	148.143	154.2	153.636	159.778	178.818	178.7	166.818	185	174.875	190.6	169	178.714	195
KK5	SHR16	145.5	149.083	160.8	144.571	159.364	182.7	173.167	177.5	177.1	173.571	163	165	188
KK5	SHR17	150	149	158.818	182.3	162.875	150.2	174	159.25	163.571	212.667	193.375	165.75	142
KK5	SHR18	149.308	147.273	143.75	131.286	167.538	166.909	150.9	160.538	177.4	174.286	160.75	174.417	156.778
KK5	SHR19	160.357	155.667	146.364	138.857	136.364	140.667	154.667	156.857	165	163.667	178.917	170.4	174.857
KK5	SHR20	157	163.909	152.273	156.9	157.778	180	159.714	177	176.875	183.833	186.1	194.75	197.625
	Mean	147.406	148.104	155.22	154.489	155.673	165.877	159.705	164.379	167.586	177.729	172.132	177.303	173.154
	Std dev	12.7221	8.50225	11.3405	17.8745	12.0639	12.4866	10.7155	11.2269	9.06276	17.1081	12.4437	13.4253	17.5787
	n	10	10	10	10	10	10	10	10	10	10	10	10	10
	SEM	4.02308	2.68865	3.58619	5.65242	3.81494	3.94862	3.38854	3.55025	2.8659	5.41004	3.93503	4.24544	5.55887
KK10	SHR21	145.75	159.111	166.714	167.625	187.3	162.429	167.667	162.4	192.667	181.4	202.167	202.333	149.333
KK10	SHR22	127.75	158.857	162.4	147.5	172.2	160.25	163.429	182.364	169	174.2	173.375	173.444	193.444
KK10	SHR23	127.7	155.889	141.333	135.2	169.2	143.2	149.429	155	174.25	170.5	155.875	180.7	172.111
KK10	SHR24	155.214	160.9	148.083	150.636	157.75	153.167	166	176.556	176.8	195.222	195.909	174	172.556
KK10	SHR25	142.818	161.7	160.75	161.571	146.25	167.8	143.286	155.6	167.667	162.429	192	149	183.75
KK10	SHR26	137.778	158.5	150	161.75	140.7	123.444	156.625	178	132.667	153.5	160.4	156	161.333
KK10	SHR27	142.857	149.538	171.75	168.375	160.143	146.5	164.667	152.429	142.273	158	165.3	167.5	164.333
KK10	SHR28	139.091	145.667	165	147.429	136.625	148.6	157.714	163.667	163.625	192.2	160.571	174.75	160.125
KK10	SHR29	154.3	156.286	151.286	154.875	160.222	165.889	152.375	158.375	177.556	147.333	179.8	139.286	176
KK10	SHR30	165.125	156.571	148.833	162.5	157.7	176.778	153.5	174.833	161.857	159.111	179.333	155	142
	Mean	143.838	156.302	156.615	155.746	158.809	154.806	157.469	165.922	165.836	169.39	176.473	167.201	167.499
	Std dev	11.2968	4.78153	9.43912	10.0119	14.4324	14.4589	7.56559	10.4453	16.5462	15.4242	15.3889	17.1571	14.6252
	n	10	10	10	10	10	10	10	10	10	10	10	10	10
	SEM	3.57238	1.51205	2.98491	3.16604	4.56394	4.57232	2.39245	3.3031	5.23235	4.87755	4.86639	5.42555	4.6249

## Sheet: Safety data
Safety Test										Signs of toxicity
				Mouse weights (g)			Weight gain
Test Substance	Dose concentration	Colour	Sex	Day 1	Day 7	Day 14	Days 1-7	Days 8-14	Days 1-14	Symptoms	Deaths
potato kukoamine	5mg/kg bodyweight	W	F	29.6	30.4	31.3	0.8	0.9	1.7	0	0
potato kukoamine	5mg/kg bodyweight	O	F	29.7	33.9	35.6	4.2	1.7	5.9	0	0
potato kukoamine	5mg/kg bodyweight	G	F	29.6	28.9	29.4	-0.7	0.5	-0.2	0	0
potato kukoamine	5mg/kg bodyweight	W	F	27.3	29.1	29	1.8	-0.1	1.7	0	0
potato kukoamine	5mg/kg bodyweight	O	F	25.4	27.6	27.2	2.2	-0.4	1.8	0	0
potato kukoamine	5mg/kg bodyweight	G	F	25.7	26.5	27.2	0.8	0.7	1.5	0	0
control	na	W	F	23.9	23.9	23.2	0	-0.7	-0.7	0	0
control	na	O	F	27.3	28.1	28.1	0.8	0	0.8	0	0
control	na	G	F	24.9	28.2	27.9	3.3	-0.3	3	0	0
control	na	W	F	23.3	26.5	26.1	3.2	-0.4	2.8	0	0
control	na	O	F	25.3	27.8	27.3	2.5	-0.5	2	0	0
control	na	G	F	22.3	22.8	24.8	0.5	2	2.5	0	0
				Mouse weights (g)				Weight gain
Test Substance	Dose concentration	Colour	Sex	Day 1	Day 7	Day 14	Days 1-7	Days 8-14	Days 1-14	Symptoms	Deaths
potato kukoamine	10mg/kg bodyweight	W	F	28.7	29.1	32.1	0.4	3	3.4	0	0
potato kukoamine	10mg/kg bodyweight	O	F	27.6	30.6	29.7	3	-0.9	2.1	0	0
potato kukoamine	10mg/kg bodyweight	G	F	28.8	31.3	31.3	2.5	0	2.5	0	0
potato kukoamine	10mg/kg bodyweight	W	F	26.3	28.4	30.2	2.1	1.8	3.9	0	0
potato kukoamine	10mg/kg bodyweight	O	F	26.8	27.6	30.5	0.8	2.9	3.7	0	0
potato kukoamine	10mg/kg bodyweight	G	F	28.7	29.5	31.5	0.8	2	2.8	0	0
control	na	W	F	26	27.4	30.1	1.4	2.7	4.1	0	0
control	na	O	F	32	32.4	31.8	0.4	-0.6	-0.2	0	0
control	na	G	F	25.3	27.2	28.2	1.9	1	2.9	0	0
control	na	W	F	28.7	29.4	30.2	0.7	0.8	1.5	0	0
control	na	O	F	31.2	32.1	31.8	0.9	-0.3	0.6	0	0
control	na	G	F	29.4	30.2	31.4	0.8	1.2	2	0	0

## Sheet: Diet composition
Composition of the experimental diet
Ingredient	g/kg
Lactic casein	120		Alacid 80 mesh, New Zealand Milk Products Ltd, Wellington, New Zealand.
Vitamin mixture	50		(mg/kg diet) – retinol acetate 5.0, DL-α-tocopherol acetate 100.0, menadione 3.0, thiamin hydrochloride 5.0, riboflavin 7.0, pyridoxine hydrochloride 8.0, D-pantothenic acid 20.0, folic acid 2.0, nicotinic acid 20.0, D-biotin 1.0, myo-inositol 200.0, and choline chloride 1500.0; (µg/kg diet) – ergocalciferol 25.0 and cyanocobalamin 50.0.
Mineral mixture	50		(g/kg diet) – Ca 6.29, Cl 7.79, Mg 1.06, P 4.86, K 5.24, and Na 1.97; (mg/kg diet) – Cr 1.97, Cu 10.7, Fe 424.0, Mn 78.0, and Zn 48.2; (µg/kg diet) – Co 29.0, I 151.0, Mo 152.0, and Se 151.0.
Corn oil	100		Davis Trading Company, Palmerston North, New Zealand
Starch	580		Wheaten cornflour, Starch Australasia, Goodman Fielder Group, Tamworth, NSW, Australia
Sucrose	50		Chelsea sugar, Auckland, New Zealand
Cellulose	50		Ceolus PH102, Commercial Minerals Ltd, Auckland, New Zealand
